# Supplementary material for: Exploring the “Dark Matter” of Social Interaction: Systematic Review of a Decade of Research in Spontaneous Interpersonal Coordination
Source: Front Psychol. 2021 Oct 11;12:718237. doi: 10.3389/fpsyg.2021.718237 (PMC8542929; doi:10.3389/fpsyg.2021.718237)
Supplement: Supplementary file 1 [file Table_1.xlsx]

## Sheet: Feuil1
Reference	Sample size	Task(s)	Kinematic recording	Data analysis	Surrogate dataset	Main outcomes
Abney et al. (2015)	50	Building a tower	Video-recording and frame-differencing method	Cross-Recurrence-Quantification -Analysis	Yes	Lower levels of interpersonal coordination predict better task achievement (e.g., tower height)
Cheng et al. (2017)	58	Walk with free conversation	Acceleration sensors	Cross-correlation	No	Pairs composed of women or individuals with lower autistic traits exhibit greater footstep synchronization
Cheng et al. (2020)	17, 44, 67	Walks in silence and with free conversation	Acceleration sensors	Cross-correlation	No	Paired strangers synchronize their footsteps spontaneously, improving their mutual impression. Conversely, first good impressions increase footstep synchronization.
Demos et al. (2012)	48	Rocking chair with auditory or visual feedback	Magnetic sensors	Cross-correlation	No	Visual and auditory feedback increase interpersonal coordination. Music did not enhance coordination but induce a greater sense of connectedness
Fujiwara & Daibo (2016)	64	Unstructured conversation	Video-recording and video image analysis software	Cross-wavelet transform, and cross-wavelet coherence	Yes	Real pairs exhibited more synchronized movements than virtual pairs generated by surrogate dataset
Fujiwara et al. (2019)	66, 60, 60	Unstructured conversation and structured monologues	Video-recording and motion-energy analysis	Cross-wavelet transform, and cross-wavelet coherence	No	Synchronized movements (or convergence) are significantly higher in women dyads, while patterns of synchrony (e.g., in-phase, anti-phase) remains inconsistent across experimental settings.
Galbusera et al. (2019)	66	Body conversation	Kinect Camera	Cross-correlation	Yes	Interpersonal coordination induces a positive emotional state but is associated with greater difficulties in emotion regulation. Higher intrapersonal synchrony buffers this effect by diminishing the effect of synchrony on emotional state and difficulties in emotion regulation
Hale et al. (2020)	52	Describing pictures in monologue and dialogue settings	Magnetic motion tracking device	Cross-wavelet coherence	Yes	Synchronization of head movements in low frequencies (0.2–1.1 Hz) displays a lag of 600 ms, associated with automatic reactive processes. In contrast, synchronization in high frequencies (2.6–6.5 Hz) displays hypo-coherence (e.g., synchrony lower than chance), associated with fast nodding during active listening
Lozza et al. (2018)	80	Competitive role-play	Video-recording and motion-energy analysis	Cross-correlation	Yes	Interpersonal coordination doesn't predict negotiation outcomes, although real pairs display higher levels of synchrony than virtual pairs. Dyads displaying complementary profiles (e.g., submission combined with dominance) reach an agreement quicker than dyads composed of similar profiles (e.g., dominance and dominance).
Nordham et al. (2018)	16	Finger flexion with and without visual feedback	Digital goniometer	Frequency difference and Dwell percentage	No	Participants adjust their frequency to each other, increasing periods of interpersonal coordination. This effect persists after removing visual feedback
Paxton & Dale (2013)	40	Argumentative and affiliative conversations	Video-recording and frame-differencing method	Cross-correlation	Yes	Argumentative conversations decrease the amount of bodily synchrony within the dyad. Synchrony is not associated with changes in affective state.
Paxton & Dale (2017)	42	Argumentative and affiliative conversations	Google Glass	Cross-Recurrence Quantification Analysis	Yes	Argumentative conversations decrease head synchrony. Visual noise (e.g. red filter) influences turn-taking patterns of head movements only when introduced as task constraint (e.g., remembering the number of times it appeared).
Schmidt et al. (2012)	12	Knock-knock jokes	Video-recording and magnetic motion tracking	Cross-spectral analysis	Yes	Interpersonal coordination is higher in real than virtual pairs and displays in-phase patterns during turn-taking conversations.
Sun et al. (2019)	192	Idea generation task in competitive and cooperative settings	Oculus Rift head-mounted display and hands tracker	Cross-correlation	Yes	Synchronized head movements increase perceived social closeness, and competitive framing of the task increases turn-taking patterns.
Tschacher et al. (2018)	168	Competitive and cooperative conversations	Video-recording and motion-energy analysis	Cross-correlation	Yes	Competitive conversations display prolonged length of synchronization, especially for dyads composed of men or participants scoring higher on Openness to experience, avoidant attachment and lower narcissistic interpersonal style. Moreover, participants report these conversations being less constructive.
Tschacher et al. (2014)	168	Competitive and cooperative conversations	Video-recording and motion-energy analysis	Cross-correlation	Yes	Competitive conversations elicit higher levels of synchronization than cooperative conversations and are associated with higher positive emotional arousal.
Varlet et al. (2011)	20	Visual tracking task	Infrared camera and reflecting markers	Transition frequency and Cross wavelet transform	No	Visual feedback between participants induces spontaneous interpersonal postural coordination and influences their intrapersonal ankle-hip coordination
Varlet et al. (2014)	36	Standing on a ship in motion face-to-face or back-to-back	Accelerometers	Detrended fluctuation and cross-spectral coherence	No	Despite the strong influence of ship motion, visual contact between participants increases interpersonal coordination and influenced intra-personal body sway.
Wiltshire et al. (2019)	84	Moon base alpha task	Video-recording and frame-differencing method	Cross-wavelet coherence	Yes	Task performance is predicted by in-phase patterns and interpersonal coordination stability over time.
